# Supplementary material for: Static and dynamic alterations in the amplitude of low-frequency fluctuation in patients with amyotrophic lateral sclerosis
Source: PeerJ. 2020 Nov 2;8:e10052. doi: 10.7717/peerj.10052 (PMC7643554; doi:10.7717/peerj.10052)
Supplement: Data S1 — Data imagings (T map), subject information and software for img format (xjview). [file peerj-08-10052-s001.zip]

Archive with 25 entries (20 files):
- RawData/
- RawData/ALFF_T/
- RawData/ALFF_T/NiftiPairs_spmT_0001.hdr
- RawData/ALFF_T/NiftiPairs_spmT_0001.img
- RawData/Dynamic_ALFF_T/
- RawData/Dynamic_ALFF_T/NiftiPairs_spmT_0001.hdr
- RawData/Dynamic_ALFF_T/NiftiPairs_spmT_0001.img
- RawData/SubjectInformation.xlsx
- RawData/software_for_img_format/
- RawData/software_for_img_format/xjview/
- RawData/software_for_img_format/xjview/TDdatabase.mat
- RawData/software_for_img_format/xjview/aal.hdr
- RawData/software_for_img_format/xjview/aal.img
- RawData/software_for_img_format/xjview/brodmann.hdr
- RawData/software_for_img_format/xjview/brodmann.img
- RawData/software_for_img_format/xjview/ch2.hdr
- RawData/software_for_img_format/xjview/ch2.img
- RawData/software_for_img_format/xjview/ch2bet.hdr
- RawData/software_for_img_format/xjview/ch2bet.img
- RawData/software_for_img_format/xjview/example1.hdr
- RawData/software_for_img_format/xjview/example1.img
- RawData/software_for_img_format/xjview/example2.hdr
- RawData/software_for_img_format/xjview/example2.img
- RawData/software_for_img_format/xjview/xjview.m
- RawData/software_for_img_format/xjview/xjview_render.mat
