# Supplementary material for: Static and dynamic alterations in the amplitude of low-frequency fluctuation in patients with amyotrophic lateral sclerosis
Source: PeerJ. 2020 Nov 2;8:e10052. doi: 10.7717/peerj.10052 (PMC7643554; doi:10.7717/peerj.10052)
Supplement: Data S1 — Data imagings (T map), subject information and software for img format (xjview). [file peerj-08-10052-s001.zip › RawData/SubjectInformation.xlsx]

## Sheet: Sheet1
Subjects	GROUP	gender	age	GM	mean FD_Jenkinson	Education Level	alsfrs_r	duration(m)	Disease progression rate
sub1001	ALS	m	57	633.235	0.0933019	11	32	27	0.592593
sub1002	ALS	f	58	595.072	0.1601	11	37	22	0.5
sub1003	ALS	f	41	620.462	0.0415562	12	43	10	0.5
sub1004	ALS	f	52	604.022	0.0828993	14	30	6	3
sub1005	ALS	m	26	803.399	0.0556562	10	37	3	3.66667
sub1006	ALS	m	43	759.986	0.167935	13	29	11	1.72727
sub1007	ALS	f	49	575.989	0.102686	10	16	71	0.450704
sub1009	ALS	m	49	701.063	0.0779001	11	33	18	0.833333
sub1010	ALS	m	44	722.754	0.0658513	9	41	14	0.5
sub1011	ALS	m	43	635.961	0.122321	14	29	11	1.72727
sub1012	ALS	m	29	651.574	0.0914676	11	22	86	0.302326
sub1013	ALS	m	39	680.946	0.17031	12	29	20	0.95
sub1014	ALS	f	45	604.311	0.101227	12	34	23	0.608696
sub1015	ALS	m	61	569.271	0.13207	9	34	8	1.75
sub1016	ALS	m	52	634.851	0.273189	9	20	36	0.777778
sub1017	ALS	f	37	561.189	0.151038	15	34	36	0.388889
sub1018	ALS	m	69	594.242	0.161771	7	25	11	2.09091
sub1019	ALS	f	41	634.745	0.0620522	16	36	13	0.923077
sub1021	ALS	f	33	646.936	0.0415422	7	37	33	0.333333
sub1022	ALS	m	47	642.424	0.144366	14	40	6	1.33333
sub1023	ALS	m	63	677.341	0.111889	10	41	7	1
sub1025	ALS	f	60	569.364	0.116105	11	18	7	4.28571
sub1026	ALS	f	64	563.122	0.15683	13	25	12	1.91667
sub1027	ALS	f	31	633.802	0.0509925	12	45	132	0.0227273
sub1028	ALS	m	42	687.446	0.0922383	9	29	13	1.46154
sub1029	ALS	m	45	681.618	0.0792747	15	38	17	0.588235
sub1030	ALS	m	39	703.918	0.406374	11	35	2	6.5
sub1031	ALS	m	63	661.929	0.107417	9	31	19	0.894737
sub1032	ALS	m	48	666.594	0.0761907	12	35	24	0.541667
sub1034	ALS	m	60	681.843	0.179227	13	33	28	0.535714
sub1035	ALS	m	61	587.338	0.107969	10	34	12	1.16667
sub1036	ALS	m	43	710.692	0.149839	9	28	15	1.33333
sub1037	ALS	m	55	575.429	0.204257	16	32	10	1.6
sub1039	ALS	m	47	655.078	0.0767413	11	27	11	1.90909
sub1040	ALS	m	54	677.993	0.136074	11	34	17	0.823529
sub1041	ALS	m	45	661.543	0.0661084	13	37	9	1.22222
sub1042	ALS	m	49	713.162	0.107843	12	35	4	3.25
sub1043	ALS	m	58	663.746	0.0796379	15	41	11	0.636364
sub1045	ALS	m	43	663.34	0.139665	10	36	12	1
sub1046	ALS	m	35	632.15	0.136096	14	44	18	0.222222
sub1047	ALS	f	46	700.348	0.1141	12	21	23	1.17391
sub1048	ALS	m	55	717.747	0.231247	9	26	15	1.46667
sub1049	ALS	m	60	662.642	0.15635	10	44	23	0.173913
sub1050	ALS	m	61	661.455	0.389731	9	31	6	2.83333
sub1051	ALS	f	47	562.586	0.0819331	11	34	36	0.388889
sub1052	ALS	f	37	710.403	0.136492	13	18	30	1
sub1053	ALS	m	52	609.966	0.133834	13	34	9	1.55556
sub1054	ALS	m	40	691.915	0.0685427	14	32	15	1.06667
sub1055	ALS	f	68	673.229	0.124829	7	41	42	0.166667
sub1056	ALS	f	48	593.272	0.0630812	8	29	30	0.633333
sub1057	ALS	m	39	701.618	0.126463	10	35	12	1.08333
sub1058	ALS	f	43	614.233	0.103544	14	29	16	1.1875
sub1059	ALS	f	62	589.112	0.0819028	8	30	10	1.8
sub1060	ALS	m	52	647.862	0.164971	9	38	18	0.555556
sub1101	NC	f	52	648.368	0.115307	11
sub1102	NC	m	39	686.398	0.249753	12
sub1103	NC	m	48	728.841	0.0671784	14
sub1104	NC	f	40	637.646	0.09028	15
sub1105	NC	M	49	591.151	0.148564	12
sub1106	NC	f	57	531	0.101082	9
sub1107	NC	m	60	738.654	0.130853	9
sub1108	NC	m	49	715.116	0.10339	13
sub1110	NC	m	55	671.734	0.0883353	12
sub1111	NC	m	64	678.021	0.232603	11
sub1112	NC	M	34	667.166	0.142769	15
sub1113	NC	M	47	731.512	0.462405	14
sub1114	NC	f	55	732.658	0.0943141	10
sub1115	NC	f	45	607.153	0.0947889	9
sub1116	NC	f	47	634.086	0.11171	12
sub1118	NC	f	24	661.9	0.0911571	15
sub1119	NC	m	70	669.452	0.109704	7
sub1120	NC	m	58	665.115	0.153701	10
sub1121	NC	M	49	671.928	0.113496	14
sub1122	NC	f	47	631.346	0.124145	13
sub1123	NC	M	40	609.456	0.114456	14
sub1124	NC	m	56	629.742	0.11024	10
sub1125	NC	M	40	644.582	0.179506	15
sub1126	NC	m	36	688.506	0.0887242	14
sub1127	NC	m	60	609.297	0.0906836	11
sub1128	NC	M	44	809.196	0.0664851	12
sub1129	NC	M	45	668.43	0.111416	12
sub1130	NC	M	49	683.077	0.142015	14
sub1131	NC	M	24	826.844	0.0790264	15
sub1132	NC	m	58	634.324	0.0955104	9
sub1134	NC	f	42	640.518	0.0711937	10
sub1135	NC	f	45	580.056	0.0678698	12
sub1136	NC	f	52	615.558	0.055456	11
sub1137	NC	m	57	664.85	0.129932	13
sub1138	NC	M	39	660.839	0.0992454	12
sub1139	NC	M	50	693.297	0.157171	10
sub1141	NC	m	57	722.544	0.118445	12
sub1142	NC	m	41	778.516	0.178047	14
sub1143	NC	m	60	666.474	0.141144	7
sub1144	NC	f	40	684.074	0.112713	10
sub1145	NC	f	57	653.776	0.166941	12
sub1146	NC	M	49	720.462	0.1897	12
sub1147	NC	f	47	682.123	0.188059	11
sub1149	NC	m	45	733.971	0.237397	10
sub1150	NC	m	49	660.133	0.163124	12
sub1151	NC	m	47	682.716	0.0594703	14
sub1152	NC	M	43	680.845	0.287327	11
sub1153	NC	M	48	637.734	0.176634	10
sub1155	NC	M	49	714.421	0.127506	12
sub1156	NC	f	47	675.761	0.0959445	14
sub1157	NC	f	47	577.073	0.0766177	11
sub1158	NC	f	49	577.431	0.197679	12
sub1159	NC	f	51	575.673	0.0781455	9
sub1160	NC	m	56	703.023	0.148458	10
